# Supplementary material for: The prevalence of autosomal dominant polycystic kidney disease (ADPKD): A meta-analysis of European literature and prevalence evaluation in the Italian province of Modena suggest that ADPKD is a rare and underdiagnosed condition
Source: PLoS One. 2018 Jan 16;13(1):e0190430. doi: 10.1371/journal.pone.0190430 (PMC5770025; doi:10.1371/journal.pone.0190430)
Supplement: S2 File — (XLSX) [file pone.0190430.s002.xlsx]

## Sheet: Sheet1
Family ID	Subject ID	Affected	at_risk	affected_post_exam	undefined	non_affected_eco	non_affected_genetics	sex	risk	age
1	3		1			1		M	0	83.1201
1	4	1						M	1	76.4326
1	7		1			1		F	0	81.807
1	11		1					M	0
1	15	1						M	1	51.769
1	16		1					M	0
1	17	1						F	1
1	18		1					F	0
1	20		1					F	0
1	41		1					F	0	46.5808
1	48		1					M	0	69.4867
1	49		1		1			M	0	35.4853
2	6		1					F	0
2	7	1						F	1	59.0527
2	14		1					F	0
2	15		1					F	0
2	16	1						F	1	26.9322
2	17		1					M	0
2	18		1					M	0
4	5	1						M	1	75.8303
4	11		1			1		F	0	59.2324
4	13		1					F	0
4	15		1		1			F	0	50
4	18		1		1			F	0	50
4	19		1		1			F	0
4	21		1					F	0
4	22		1					F	0
5	3		1					F	0
5	6		1					M	0
5	8		1			1		M	0	59.3648
5	9		1	1				F	0	66.998
8	11	1						F	1	71.9507
8	19	1						F	1	50.987
11	4		1					F	0
11	5		1					M	0
11	7		1					F	0
11	9		1					M	0
11	11		1					M	0
11	22		1			1		M	0	66.5616
11	25		1			1		F	0	61.0914
13	4	1						F	1
13	7		1					M	0
13	9		1					M	0
13	11		1					M	0
13	12		1					F	0
13	13		1					F	0
13	21	1						F	1	48.2218
13	22	1						M	1	49.7933
13	23		1					F	0	25.6263
14	3		1	1				M	0	94.2505
14	15		1					F	0
14	16		1					F	0	43.2443
15	5		1					F	0
15	8		1			1		M	0	76.6095
15	14		1					M	0
16	1	1						F	1	50.9213
17	8	1						F	1	54.9268
17	11	1						F	1	44.6516
17	13	1						F	1	47.7125
17	15	1						F	1	27
17	16	1						M	1	23
17	17	1						M	1	52.0849
17	18		1			1		F	0	55.1294
17	20	1						F	0	22
17	21		1					M	0
17	25		1		1			M	0	41.1198
17	30	1						F	0	17.5825
17	31		1					M	0	115.978
19	7		1					F	0
19	10		1					F	0
19	12		1					F	0
19	13		1					M	0
19	14		1					M	0
19	16		1			1		M	0	80.8104
20	4		1	1				M	0	92.5411
20	5		1					M	0
20	6		1	1				F	0	93.91
21	10	1						F	1	65.8727
21	12		1					F	0
21	13		1					M	0
21	14		1		1			M	0	36.322
21	15		1		1			M	0	31.1804
21	16	1						M	1	56.1917
21	18		1					M	0	49.5277
21	20	1						M	1	39.7071
21	23		1					M	0	26.6656
21	24		1					F	0	22.6147
22	8		1					M	0
22	23		1		1			F	0	66.6109
22	25		1					F	0
22	27	1						M	1
22	38	1						F	1	67.9699
22	39	1						F	1
22	42	1						M	1	33.0541
22	45		1					F	0
22	46		1					F	0
24	12		1					M	0
24	14		1					F	0
24	16		1					M	0
24	18		1			1		F	0	58.8518
24	20	1						F	1	49.0814
24	22		1					F	0
24	24	1						F	1	64.8734
24	32		1					M	0	26.1345
24	35		1					F	0
24	39		1					M	0
24	40		1					F	0	11.5691
25	3		1					F	0
25	4		1					M	0
25	5		1					M	0
25	9		1					M	0
25	10		1					M	0
25	13		1			1		F	0	60.5466
25	14		1			1		F	0	69.3515
26	8		1					F	0
26	9	1						M	1	63.2334
26	11	1						M	1	35.989
27	7	1						M	1	53.8672
27	8	1						M	1	51.3429
29	11	1						M	1	71.6468
29	13	1						F	1	67.269
29	23		1		1			M	0	37.8918
29	24		1		1			F	0	44.449
29	25		1		1			F	0	43.0992
30	4		1					M	0
30	7		1			1		F	0	77.9921
30	18	1						M	1	51.7125
33	5		1			1		F	0	90.1656
33	6		1					F	0
33	7		1					M	0
33	8		1					F	0
33	14		1			1		M	0	67.706
35	2		1			1		M	0	70.3628
39	3		1					F	0	75.1047
39	4		1					M	0	72.9473
39	5		1			1		M	0	68.2738
39	6	1						M	1	63.499
40	999	1						F	1	70.2084
41	999	1						M	1	67.3118
44	1	1						M	1	27.2936
45	7	1						F	1
45	9	1						M	1	35.7317
46	11		1			1		M	0	73.91
46	21		1					F	0	62.2669
46	22		1	1				F	0	59.7508
48	3	1						F	1	46.6776
50	12		1			1		F	0	66.59
50	13		1					M	0
50	14		1					F	0	51.0216
50	16	1						F	1	54.5955
50	17	1						F	1	60.345
50	19	1						M	1	56.2875
50	21	1						M	1	58.3518
50	22	1						M	1	24.1095
50	23		1					M	0	30.8145
50	24		1					F	0	37.3525
50	25		1					F	0	36.0209
50	26		1					F	0	26.3956
51	5		1			1		F	0	88.6954
51	12	1						F	1	65.1088
51	13	1						M	1	53.9165
51	21		1					F	0	44.8323
51	22		1		1			F	0	39.8302
52	5		1		1			F	0	40
52	7	1						F	1	68.1369
52	8		1			1		F	0	60.9353
52	10	1						F	1	57.3114
52	11	1						M	1	48.3559
52	12		1		1			M	0	44.1013
55	4		1					F	0
55	10		1	1				M	0	44.3878
56	11		1					M	0	89.847
56	15		1					F	0
56	17		1					F	0
56	30		1					F	0
57	1	1						F	1	55.7426
58	7		1					M	0
58	13		1					F	0
58	15		1					F	0
58	20		1					F	0
58	22		1					M	0	75.1595
63	2	1						F	0
64	5	1						F	1	64.334
65	4		1			1		F	0	64.2902
65	5	1						M	1	58.3737
65	9		1					F	0	25.4839
65	10		1					M	0	23.143
65	11		1					M	0	19.0116
65	25		1					F	0
65	26		1					F	0
65	27		1					M	0
65	28		1					M	0
66	3	1						M	1
66	8	1						M	1
66	10	1						F	1	66.7844
66	11		1	1				F	0
66	12		1					M	0
66	13		1					M	0
66	14	1						M	1
66	15		1					M	0
66	20		1					M	0
66	21		1					M	0
70	10		1			1		M	0	80.8433
70	12		1	1				F	0	70.2122
70	13		1	1				F	0	67.9726
70	14		1					M	0	60.9637
70	15		1			1		F	0	53.1636
70	17		1					M	0	51.666
70	20		1			1		F	0	59.2899
72	1	1						M	1	34.4148
72	2	1						F	1	38.935
74	999	1						F	1	70.5654
78	109	1						F	1
78	121	1						M	1	68.0493
78	122	1						M	1	65.3114
78	123	1						F	1	76.5202
85	6	1						F	1	48.9254
86	999	1						M	1	63.3073
87	14	1						M	1	67.8111
87	18	1						M	1
87	20		1					F	0
87	21	1						F	1	64.8159
87	22	1						M	1	63.2033
87	27	1						M	1	58.4148
87	29		1					M	0
87	30		1		1			F	0	33.9045
87	32		1		1			F	0	30.3737
87	33		1					F	0
87	35		1					F	0	34.1821
87	36		1					M	0
87	44		1				1	F	1
87	45		1					M	0
87	47		1					F	0	36.5941
87	48	1						M	1	26.3217
91	999	1						M	1	65.8261
92	3	1						F	1	63.2498
92	7	1						F	1	72.2628
92	11	1						M	1	42.8474
92	12		1				1	F	0	40.1451
92	13	1						F	1	42.0151
92	17	1						F	1	50.5927
92	18	1						M	1	55.3402
92	20		1	1				F	0	69.5195
92	24		1					M
92	1		1					M	1	23.1075
92	26		1					M	1	10.4558
92	30		1					M	0	18.809
92	31		1					M	0	14.527
93	1	1						M	1	69.7303
93	2	1						M	1	72.6899
93	7		1					F	0	61.8946
93	12		1	1				M	1	67.7882
94	3	1						M	1	75.8439
95	14		1					M	0
95	16	1						M	1	65.4976
95	22	1						F	1
95	25	1						M	1	72.8652
97	5	1						M	1	32.6872
97	6		1				1	F	0	34.371
99	13	1						M	1	66.8419
99	17		1			1		F	0	70.7971
99	19		1					F	0
99	20		1			1		F	0	56.3795
99	21		1			1		M	0	51.0955
100	5		1					F	0
101	3	1						F	1	60.4956
101	7		1					F	0	59.0489
101	9		1					M	0
104	9		1	1				F	0	72.3056
104	10		1					F	0
104	12		1					F	0	38.36
106	4		1	1				F	0	85.2813
106	9		1					F	0
106	10		1					M	0
106	11	1						M	1	51.091
106	12	1						F	1	56.3532
106	14		1					F	0	60.5284
106	16		1			1		M	0	59.2142
106	19	1						M	1	43.1321
106	20	1						M	1	73.3388
106	25	1						F	1	36.5777
106	27		1				1	F	0	28.8871
106	29	1						M	1	14.4641
106	31		1					F	0	4
106	33		1					F	0	7.04175
109	7	1						M	1	60.7255
109	9		1					M	0	63.4524
110	6		1					M	0	67.2991
112	5	1						M	1	68.3176
113	5		1					F	0
113	7		1			1		F	0	75.7088
113	11		1					M	0	61.8333
117	4		1					M	0
117	5	1						F	1	70.4148
117	13		1		1			M	0	41.0448
120	3		1	1				F	1	57.7632
121	999	1						M	1	80.1533
122	999	1						M	1	32.8871
124	1	1						M	1	70.3956
124	3		1					F	0	40
124	4		1					F	0	46
124	5		1			1		F	0	65.2776
128	23	1						M	1	38.7734
132	1	1						M	1	71.4168
134	13	1						F	1
134	14	1						M	1	67.5784
134	15	1						M	1	64.4079
134	17		1					F	0
135	16		1					F	0	59.7454
136	999	1						M	1	86.4997
138	1	1						M	1	46.0205
138	3	1						M	1	15.7563
145	13		1			1		F	0	33.0924
146	5	1						F	1	68.2519
146	7	1						F	1	70.6749
146	9		1					F	0	52.4545
146	10		1			1		M	0	54.2057
146	12		1					M	0
146	13		1		1			F	0	45.4538
146	17	1						F	1	41.0596
148	3		1			1		M	0	68.0301
148	5		1			1		M	0	42.3436
149	3		1					F	0
151	3		1			1		M	0	54.7368
151	5		1			1		F	0	66.0113
151	6		1			1		F	0
151	13	1						M	1	42.8309
151	14		1		1			M	0	39.8193
152	5	1						M	1	58.5024
153	7		1					F	0	25.5359
154	16		1			1		M	0	56.7201
156	6	1						F	1	61.8289
156	8		1				1	F	0	35.9261
156	9	1						F	1	33.6783
157	3	1						M	1	53.7796
162	6		1			1		M	0	89.3268
162	9		1					F	0	57.295
163	3		1			1		M	0	67.3474
163	5	1						M	1	76.8433
163	7		1			1		F	0	80.344
163	13		1					M	0	26.8282
163	14		1					F	0	33.4812
163	15	1						M	1	34.976
164	8	1						M	1	70.935
164	9		1	1				F	0	75.2361
164	11		1					M	0	51.8494
164	12		1					F	0	49.6016
165	9	1						F	1	78.7204
165	14		1					F	0
165	16	1						F	1	44.9172
167	7	1						M	1	48.5038
169	9	1						F	1	55.8275
169	10		1		1			F	0	53.744
169	11	1						F	1	26.9651
169	12		1					F	0	23.0062
171	3	1						M	1	59.1622
173	6	1						F	1	43.9452
178	3	1						M	1	71.7608
178	7	1						M	1	50.1821
181	1	1						F	1	25.5086
183	1	1						M	1	41.2129
185	1	1						M	1	54.6694
185	3		1					F	0	11
185	4		1					M	0	17
188	1	1						M	1	72.9418
189	1	1						M	1	81.18
190	1	1						F	1	57.3908
190	3	1						F	1	22.1547
190	4		1					F	0	17.1827
192	1	1						M	1	61.8207
192	2	1						F	1	30.0862
193	1	1						F	1	58.6858
193	2	1						F	1	31.707
193	3	1						F	1	27.9754
194	1	1						M	1	36.9993
195	1	1						F	1	49.7139
196	1	1						M	1	47.0582
200	1	1						M	1	54.7105
202	1	1						F	1	61.6701
202	3	1						M	1	37.3142
204	7	1						M	1	59.1951
204	9		1			1		M	0	48.4682
204	11		1		1			M	0	32.0821
207	1	1						F	1	83.0226
207	2	1						F	1	53.0541
208	1	1						M	1	23.5181
209	1	1						F	1	49.4182
209	3		1					F	0	26
209	4		1					M	0	23
213	3	1						M	0	67.1256
213	4		1					M	0	33.0065
213	5		1					F	0	31.1366
213	6		1					M	0
215	10	1						F	1	49.9877
217	1	1						M	1	70.2423
217	2	1						F	1	68.9391
217	6		1					F	0	42.3244
218	9	1						M	1	66.5927
221	2	1						M	1	70.2971
221	3	1						F	1	45.9795
224	2	1						F	0	41.3744
227	3	1						M	1	53.8125
227	4		1					F	0	52.8816
228	1	1						F	1	60.5257
231	1	1						F	1	44.5722
233	1	1						M	1	56.3614
234	4		1					M	0
234	12		1					F	0
234	13	1						M	1
234	20		1					F	0
234	21	1						M	1
234	22	1						F	1
235	1	1						F	1	26.1492
237	1	1						M	1	68.961
237	3	1						F	1	37.5195
239	1	1						F	1	29.8782
240	1	1						F	1	53.6756
245	1	1						M	1	70.6557
245	5		1	1				F	1	78.7762
245	6		1					F	0	59.7673
245	7		1					F	0	41
245	8		1					F	0	36
247	1	1						F	1	61.7166
251	1	1						F	1	74.4476
253	1	1						M	1	38.2669
253	3		1					M	0
255	1	1						F	1	25.5086
256	1	1						M	1	40.5695
257	1	1						F	1	36.0082
260	1	1						M	1	34.5352
262	1	1						M	1	88.0657
263	1	1						F	1	36.282
267	1	1						M	1	46.4969
268	1	1						M	1	36.8104
268	3	1						F	0	73.2392
268	8	1						F	1	61.6636
270	1	1						F	1	37.9576
271	1	1						M	1	44.9281
272	1	1						F	1	62.5216
273	1	1						F	1	43.3949
273	5		1					M	0	6.48495
273	6		1					M	0	8.45073
274	1	1						M	1	56.6461
275	1	1						F	1	49.7002
277	1	1						M	1	64.4216
279	1	1						M	1	67.5866
280	1	1						M	1	40.7967
281	1	1						M	1	77.6208
282	1	1						F	1	61.6509
283	1	1						F	1	49.191
284	1	1						F	1	71.0719
285	1	1						M	1	59.9781
286	1	1						M	1	70.1273
287	1	1						M	1	58.7214
288	1	1						M	1	43.6852
290	1	1						F	1	64.1889
291	1	1						M	1	85.1362
292	1	1						M	1	44.5202
293	1	1						M	1	81.6838
294	1	1						M	1	47.7317
295	1	1						F	1	69.2512
296	1	1						M	1	88.6051
297	1	1						M	1	29.0021
299	1	1						F	0	73.9576
301	1	1						M	1	52.4873
303	1	1						F	1	39.5236
305	1	1						M	1	49.8836
305	6		1					M	0
305	8		1					F	0	21.3689
305	9		1					M	0	18.0671
306	1	1						F	1	51.5455
307	1	1						F	1	49.9959
308	1	1						F	1	45.5359
308	7		1					F	0	7.43326
309	1	1						M	1	72.1725
310	1	1						F	1	62.2149
311	1	1						M	1	80.835
312	1	1						M	1	78.3682
313	1	1						M	1	84.6325
314	1	1						F	1	55.4387
315	1	1						F	1	39.2964
316	1	1						F	1	75.6413
317	1	1						M	1	76.2081
320	1	1						M	1	44.6981
324	1	1						F	1	47.7755
328	1	1						M	1	83.0883
334	1	1						F	1	52.7693
334	7	1						F	1	30.8628
334	8		1					M	0	19.3857
337	1	1						F	1	49.2211
358	1	1						F	1	50.3491
361	1	1						M	1	80.501
362	1		1				1	F	1	47.4689
