# Supplementary material for: The prevalence of autosomal dominant polycystic kidney disease (ADPKD): A meta-analysis of European literature and prevalence evaluation in the Italian province of Modena suggest that ADPKD is a rare and underdiagnosed condition
Source: PLoS One. 2018 Jan 16;13(1):e0190430. doi: 10.1371/journal.pone.0190430 (PMC5770025; doi:10.1371/journal.pone.0190430)
Supplement: S3 File — (XLSX) [file pone.0190430.s003.xlsx]

## Sheet: Sheet1
ID	ADPKD_fam_history	Aneur_fam_history	GENDER	RRT	age_in_hemod	hypertension	age_hypertension	cerebrovasc_accident	aneurysms	MAYO	PROPKD	age_at_diag	age	TKVman	ckd_class
MO92003	Yes	Not Specified Cerebrovascula accident	F	None		Yes	52		No, never undergone to neuroradiologic scan	1C	2	35	63.1239	1885	IIIa
MO8019	Yes	Intraparenchimal Cerebral Haemorrhage	F	None		No		No	No, never undergone to neuroradiologic scan			30	50.8775		I
MO237003	Yes	No	F	None		No		No	No, negative neuroradiologic scan	1D		25	28.1752	1149.47	I
MO217002	Yes	Not Specified Cerebrovascula accident	F	None		No		No	No, negative neuroradiologic scan			56	68.7748		II
MO202001	Yes		F	Hemodialysis	50	Yes							61.6701		VI
MO50017	Yes	No	F	None		Yes	30	No	No, negative neuroradiologic scan	1D	2	30	60.2163	4323	IIIa
MO192002	Yes	No	F	None		No		No	No, negative neuroradiologic scan	1C		22	27.9042	584.23	I
MO48003	Yes	Not Specified Cerebrovascula accident	F	None		Yes	28	Yes, Intraparenchymal Haemorrhage	No, negative neuroradiologic scan	1D	8	26	46.5462	1617.66	II
MO240001	Yes	No	F	None		Yes	35	No	No, never undergone to neuroradiologic scan	1D		34	53.8152	2461.98	IIIa
MO207002	Yes	No	F	None		Yes	47	No	No, never undergone to neuroradiologic scan	1C		46	53.5606	1429.64	I
MO215010	Yes	No	F	Hemodialysis	49	Yes	34	No	No, negative neuroradiologic scan	1C		28	46.9103	1671.53	VI
MO193001	Yes	No	F	None		Yes	27	No	No, never undergone to neuroradiologic scan	1D		50	58.5763	2540	IV
MO204004	Yes		F	Hemodialysis	67	Yes	56					46	82.2286		VI
MO334001	Yes	Cerebral Aneurysm	F	None		Yes	34	No	No, negative neuroradiologic scan			40	52.679		V
MO117005	Likely No (apparently no, but US of relatives is missing)	No	F	Hemodialysis	67	Yes	25		Yes		6		70.4148		VI
MO17011	Yes	Cerebral Aneurysm	F	None		Yes	44	Yes, Certain Subaracnoid Haemorrhage	No, negative neuroradiologic scan	1C	4	42	44.5229	1328	IV
MO106025	Yes	Subaracnoid Haemorrhage	F	None		No				1C		18	34.0288	830.24	I
MO156009	Yes	Cerebral Ischaemia	F	None		No		No		1C	2	20	32.5311	611	II
MO87021	Yes	No	F	Hemodialysis	59	Yes	50		No, negative neuroradiologic scan				64.8159		VI
MO306001	Yes	Cerebral Ischaemia	F	None		Yes	33	No	No, negative neuroradiologic scan			20	51.4771		IIIb
MO235001	No		F	None		No		No	No, never undergone to neuroradiologic scan			1	26.0917		I
MO2016	Yes	Cerebral Aneurysm	F	None		No		No	No, negative neuroradiologic scan			7	26.8939		I
MO303001	Yes	Cerebral Aneurysm	F	None		No		No	No, negative neuroradiologic scan	1B		30	39.4305	452.99	II
MO92017	Yes	No	F	None		Yes	46	No	No, never undergone to neuroradiologic scan	1B		30	50.5216	807.35	II
MO407004	No	No	F	None		Yes	45	No	No, never undergone to neuroradiologic scan			34	61.0212		II
MO405001	Yes	No	F	None		Yes	67	No	No, never undergone to neuroradiologic scan			62	75.4716		II
MO165016	Yes	Cerebral Ischaemia	F	None		Yes	36	No	No, negative neuroradiologic scan			37	44.8241		II
MO57001	Yes	No	F	None		Yes	49	No	No, negative neuroradiologic scan			41	55.7344		II
MO24024	Yes	Not Specified Cerebrovascula accident	F	None		Yes	39	No	No, never undergone to neuroradiologic scan	1B		31	62.2806	1074.83	IIIb
MO50016	Yes	Cerebral Aneurysm	F	None		Yes	42	No	No, negative neuroradiologic scan	1B		26	54.6229	781.85
MO193003	Yes	No	F	None		Yes	24	No	No, never undergone to neuroradiologic scan		6	20	27.8658		I
MO282001	Likely No (apparently no, but US of relatives is missing)		F	Hemodialysis	55	Yes							61.6509		VI
MO8011	Yes	Intraparenchimal Cerebral Haemorrhage	F	None		Yes	60	No	No, never undergone to neuroradiologic scan				71.8412		IIIa
MO221003	Yes	No	F	None		Yes	39	No	No, never undergone to neuroradiologic scan		2	39	45.9795
MO209001	Yes	No	F	None		Yes	29	No	No, never undergone to neuroradiologic scan	1C		30	49.3224	1666	I
MO193002	Yes	No	F	None		Yes	25	No	No, negative neuroradiologic scan			25	31.603		II
MO92013	Yes	No	F	None		Yes	37	No	No, negative neuroradiologic scan			22	41.9275		I
MO247001	Yes	No	F	None		Yes	60	No	No, negative neuroradiologic scan			58	62.089		I
MO64005	Yes	No	F	Transplant	50	Yes	28	No	No, negative neuroradiologic scan		6	28	64.2957		VI
MO299001	Yes	No	F	None		Yes	61	Yes, not specified Cerebrovascular accident				71	74.5353		IIIb
MO22039	Yes	Cerebral Aneurysm	F	Hemodialysis	60	Yes	39	Yes, not specified Cerebrovascular accident	No, negative neuroradiologic scan			32	64.9227		VI
MO169009	Yes	No	F	None		Yes	49	No	No, never undergone to neuroradiologic scan	1C		20	53.4182	1175.04	IV
MO152005	Yes		F	Hemodialysis	49	Yes						43	58.5024		VI
MO2007	Yes		F	Transplant	39								59.0253		VI
MO181001	No	No	F	None		No		No	No, never undergone to neuroradiologic scan		6	16	25.5086
MO106012	Yes	Subaracnoid Haemorrhage	F	None		No		No	No, negative neuroradiologic scan	1B	2	36	57.2238	898.04	II
MO24020	Yes	Cerebral Aneurysm	F	None		No		No	No, negative neuroradiologic scan	1A		38	45.9576	450.75	II
MO21010	Yes		F	None		Yes	52	No	No, negative neuroradiologic scan	1B		35	63.1704	686.51
MO190001	Yes	No	F	Peritoneal Dialysis	55	Yes	30	No	No, never undergone to neuroradiologic scan			30	57.3361		VI
MO358001	Yes	No	F	None		Yes	34	No	No, never undergone to neuroradiologic scan	1B			47.937	918	IIIa
MO367006	No	No	F	None		Yes	40	No	No, negative neuroradiologic scan			40	44.9254		II
MO273001	Yes	No	F	None		No		No	No, never undergone to neuroradiologic scan			36	43.5729		I
MO51012	Yes	Not Specified Cerebrovascula accident	F	None		Yes	45	Yes, Cerebral Ischaemia		1C		40	64.9829	2447.58	IV
MO290001	Yes		F	Peritoneal Dialysis	63	Yes	28					28	64.1889		VI
MO17008	Yes	Cerebral Aneurysm	F	None		Yes	35	No	No, negative neuroradiologic scan			24	54.7981		IV
MO66010	Yes	Not Specified Cerebrovascula accident	F	None		Yes	50	No	No, never undergone to neuroradiologic scan		2	39	66.6721		IIIa
MO40999	Likely No (apparently no, but US of relatives is missing)		F	Transplant	39								69.8316		VI
MO45007	Yes	No	F	None		Yes	45	No	No, never undergone to neuroradiologic scan			40	60.5448		IIIb
MO52010	Yes	No	F	Transplant	49	Yes	25	No	No, never undergone to neuroradiologic scan			25	57.3114		VI
MO92007	Yes		F	Hemodialysis	65	Yes	35					35	72.2628		VI
MO308001	Yes	Cerebral Ischaemia	F	None		Yes	44	No	No, never undergone to neuroradiologic scan	1B		41	45.4511	786.34	I
MO156006	Yes	Cerebral Ischaemia	F	None		Yes	56	No	No, negative neuroradiologic scan	1B	2		60.8652	1316.83	II
MO52007	Yes	No	F	Transplant	57	Yes	46	No	No, never undergone to neuroradiologic scan			48	68.0301		VI
MO259001	No		F	None		Yes	26			1D		4	25.9001	815.2	I
MO167007	Yes	No	F	None		Yes	23	No	No, negative neuroradiologic scan	1D		23	52.6927	2817.84
MO22038	Yes	No	F	Transplant	63	Yes	52	No	No, negative neuroradiologic scan			35	67.8741		VI
MO17013	Yes	Cerebral Aneurysm	F	None		Yes	35	No	No, negative neuroradiologic scan	1D		28	47.5838	2714.05	IIIb
MO324001	Yes	Cerebral Ischaemia	F	None		No		No	No, never undergone to neuroradiologic scan			32	48.3203		II
MO92042	Yes	No	F	None		Yes	54	No	No, never undergone to neuroradiologic scan			44	62.9897		IIIa
MO218009	Yes	Intraparenchimal Cerebral Haemorrhage	M	None		Yes	45	No	No, negative neuroradiologic scan	1C		19	63.5756	2565	IIIa
MO401008	Yes	No	M	None		Yes	36	No	No, never undergone to neuroradiologic scan			23	49.4209		IIIb
MO65005	Yes	No	M	None		Yes	32	No	No, never undergone to neuroradiologic scan	1C	3	28	58.2697	2158.56	II
MO26009	Yes	Cerebral Ischaemia	M	None		Yes	57	No	No, never undergone to neuroradiologic scan	1B	3	35	63.102	885.57	V
MO403001	Yes	Not Specified Cerebrovascula accident	M	None		Yes	42	No	No, never undergone to neuroradiologic scan			37	42.9487		II
MO406001	Yes	Not Specified Cerebrovascula accident	M	Transplant	58	Yes	40	No	No, negative neuroradiologic scan			30	60.3313		VI
MO132001	Likely No (apparently no, but US of relatives is missing)		M	Transplant	62	Yes							71.4168		VI
MO183001	Yes		M	None		Yes	13			1E	9	13	41.6619	3668.63	V
MO281001	Likely No (apparently no, but US of relatives is missing)	No	M	Peritoneal Dialysis	72	Yes	72					72	77.6208		VI
MO4005	Yes	No	M	None		No		No	No, never undergone to neuroradiologic scan			65	75.7344		IV
MO200001	Yes		M	Transplant	52	Yes	38					15	54.7105		VI
MO21020	Yes	No	M	None		No		No	No, never undergone to neuroradiologic scan			31	39.5975		I
MO44001	No	No	M	None		Yes	17	No	No, never undergone to neuroradiologic scan	1E		21	25.2074	1529.8	II
MO128023	Yes	No	M	None		Yes	28	No	No, never undergone to neuroradiologic scan	1D	7	23	37.013	1844.83
MO245001	Yes	No	M	None		Yes	45	No	No, never undergone to neuroradiologic scan			67	71.5263		IV
MO87027	Yes		M	Hemodialysis	49	Yes							58.4148		VI
MO93001	Yes	Not Specified Cerebrovascula accident	M	None		Yes	63	No					69.5989		IIIa
MO106011	Yes	Not Specified Cerebrovascula accident	M	None		Yes	48	No	No, never undergone to neuroradiologic scan	1D		37	51.2882	2338	IIIb
MO106019	Yes	Cerebral Ischaemia	M	None		Yes	30	No	No, never undergone to neuroradiologic scan	1D		30	40.0657	1816	II
MO27007	Yes		M	Transplant	35	Yes							53.8672		VI
MO202003	Yes	No	M	Hemodialysis	35	Yes	19	No	Yes	1E		19	34.1903	9505.76	VI
MO87014	Yes		M	Hemodialysis	62	Yes							67.8111		VI
MO95016	Yes		M	Transplant	40	Yes							65.4976		VI
MO1051009	Yes	No	M	None		Yes	48	No	No, negative neuroradiologic scan			54	54.5626		II
MO92045	Yes		M	None		Yes	38	No	No, negative neuroradiologic scan			5	41.1253		IIIb
MO404001	Yes	No	M	None		Yes	35	No	No, never undergone to neuroradiologic scan			17	40.0794		IV
MO291001	Likely No (apparently no, but US of relatives is missing)		M	Hemodialysis	80	Yes						73	85.1362		VI
MO99013	Yes		M	Transplant	59							42	66.8419		VI
MO402001	No	Not Specified Cerebrovascula accident	M	None		Yes	54	No	Yes			54	62.3573		II
MO124001	Likely No (apparently no, but US of relatives is missing)	No	M	None		Yes	59	No	No, never undergone to neuroradiologic scan	1B		44	70.2669	1076.5	IV
MO29011	Yes	Cerebral Ischaemia	M	None		Yes	40	No	No, never undergone to neuroradiologic scan		1	42	71.5565		IV
MO163015	Yes	No	M	None		No		No	No, never undergone to neuroradiologic scan			30	67.5346		II
MO285001	Likely No (apparently no, but US of relatives is missing)		M	Transplant	54	Yes							59.9781		VI
MO88015	Yes		M	Transplant	54	Yes	33					33	55.2361		VI
MO22042	Yes	Cerebral Aneurysm	M	None		Yes	29	No	No, negative neuroradiologic scan			20	32.9829		I
MO320001		No	M	None		Yes	44	No	No, never undergone to neuroradiologic scan			44	76.1396		IIIa
MO213003	Yes	Cerebral Ischaemia	M	None		Yes	61	No	No, negative neuroradiologic scan			61	66.6557		IIIa
MO256001	Yes	Cerebral Ischaemia	M	None		No		No	No, never undergone to neuroradiologic scan			45	40.4764		II
MO87022	Yes		M	Hemodialysis	60	Yes	42					34	63.2033		VI
MO134014	Yes	No	M	None		Yes	51	No	No, negative neuroradiologic scan	1C		35	67.4634	4226	IV
MO91999	Likely No (apparently no, but US of relatives is missing)		M	Hemodialysis	50	Yes							65.8261		VI
MO95025	Yes		M	Transplant	47	Yes							72.8652		VI
MO277001	Yes	No	M	None		Yes	60	No	No, never undergone to neuroradiologic scan			60	64.9692		IV
MO1004	Yes	Not Specified Cerebrovascula accident	M	Transplant	51	Yes	45					40	76.4326		VI
MO317001	Likely No (apparently no, but US of relatives is missing)	No	M	None		Yes	77	No	No, never undergone to neuroradiologic scan			79	79.8029		IIIa
MO286001	Yes	Cerebral Ischaemia	M	Hemodialysis	64	Yes	46	No	No, negative neuroradiologic scan			46	70.4997		VI
MO92011	Yes	Not Specified Cerebrovascula accident	M	None		No			No, never undergone to neuroradiologic scan	1B	3	14	42.7214	662.5	I
MO21016	Yes	Cerebral Ischaemia	M	None		Yes	46	No	No, never undergone to neuroradiologic scan	1D		28	56.7009	2926.67	IV
MO163005	Yes	No	M	None		Yes	67	No	No, negative neuroradiologic scan		3	67	77.2156		V
MO271001	Yes	Cerebral Ischaemia	M	None		Yes	44	No	No, never undergone to neuroradiologic scan			44	45.1691		IIIa
MO204007	Yes		M	Transplant	48	Yes	33					20	59.1951		VI
MO237001	Yes		M	None		Yes							66.4011		IV
MO217001	Yes	Not Specified Cerebrovascula accident	M	None		Yes	30		Yes	1C	5	36	70.0972	2360.35	II
MO41999	Likely No (apparently no, but US of relatives is missing)		M	Transplant	38								66.935		VI
MO138001	Yes	Cerebral Aneurysm	M	None		Yes	16	No	No, negative neuroradiologic scan	1E		8	45.9494	4215.49	IV
MO287001	Likely No (apparently no, but US of relatives is missing)		M	Peritoneal Dialysis	57	Yes							58.7214		VI
MO279001	Yes	No	M	None		Yes	20	No	No, never undergone to neuroradiologic scan			30	67.8248		IIIa
MO93002	Yes	No	M	None		Yes	65	No	No, never undergone to neuroradiologic scan	1B		68	72.5832	1748	IIIa
MO78122			M	None		Yes	20			1C		20	62.6092	3431.28
MO97005	Yes	Cerebral Ischaemia	M	None		Yes	22	No	No, never undergone to neuroradiologic scan		7	11	33.577		I
MO52011	Yes	Cerebral Ischaemia	M	Transplant	41	No		No	No, never undergone to neuroradiologic scan		5	10	48.3094		VI
MO268001	Yes	No	M	None		No		No	No, never undergone to neuroradiologic scan			32	36.7639		I
MO252001	Likely No (apparently no, but US of relatives is missing)	No	M	None		Yes	38	No	Yes			38	44.449
MO45009	Yes	Cerebral Ischaemia	M	None		No		No	No, never undergone to neuroradiologic scan			29	35.6386		I
MO305001	Yes	No	M	None		Yes	40	No	No, negative neuroradiologic scan	1E		21	50.3463	5709.72	IIIa
MO109007	Yes		M	Transplant	42	Yes						34	60.7255		VI
MO17017	Yes		M	Hemodialysis	43	Yes							52.0849		VI
MO171003	Likely No (apparently no, but US of relatives is missing)	Intraparenchimal Cerebral Haemorrhage	M	None		Yes	48	Yes, Intraparenchymal Haemorrhage	No, negative neuroradiologic scan			48	59.4552		IIIb
MO112005	Yes		M	Hemodialysis	55	Yes	20					32	58.319		VI
MO106020	Yes		M	Hemodialysis	64	Yes							73.3388		VI
MO78123	Yes		M	Peritoneal Dialysis	73	Yes							76.5202		VI
MO1015	Yes		M	Transplant	42	Yes							51.3922		VI
